# Supplementary material for: Sequencing of 231 forensic genetic markers using the MiSeq FGx™ forensic genomics system – an evaluation of the assay and software
Source: Forensic Sci Res. 2018 Apr 9;3(2):111–23. doi: 10.1080/20961790.2018.1446672 (PMC6197110; doi:10.1080/20961790.2018.1446672)
Supplement: Supp_mat_1446672_TFSR.zip [file TFSR_A_1446672_SM7836.zip]

Archive with 8 entries (7 files):
- Supp_mat_1446672_TFSR/
- Supp_mat_1446672_TFSR/SupplFig1_SNPs_locus_coverage.docx
- Supp_mat_1446672_TFSR/SupplFig2_SNPs_Hb.docx
- Supp_mat_1446672_TFSR/SupplFile1.xlsx
- Supp_mat_1446672_TFSR/SupplFile2.xlsx
- Supp_mat_1446672_TFSR/SupplFile3.xlsx
- Supp_mat_1446672_TFSR/SupplFile4_all.pdf
- Supp_mat_1446672_TFSR/SupplTab1-3.xlsx
