# Supplementary material for: Sequencing of 231 forensic genetic markers using the MiSeq FGx™ forensic genomics system – an evaluation of the assay and software
Source: Forensic Sci Res. 2018 Apr 9;3(2):111–23. doi: 10.1080/20961790.2018.1446672 (PMC6197110; doi:10.1080/20961790.2018.1446672)
Supplement: Supp_mat_1446672_TFSR.zip [file TFSR_A_1446672_SM7836.zip › Supp_mat_1446672_TFSR/SupplFile1.xlsx]

## Sheet: Suppl File 1
Supplementary File 1. Configuration file of STRinNGS for analysis of STRs sequenced using the ForenSeqTM workflow.
# FU = length of the upstream flank (Flank Up) - mandatory
# FD = length of the downstream flank (Flank Down) - mandatory
# UL = Unit Length of the STR repeat - mandatory
# STRAND = the genomic reference strand having the specified nomenclature - mandatory
# SUB = custom number to SUBtract from the calculated allele number. E.g. if the allele is 11.3 and SUB is 2.0, the reported allele is 11.3-2.0=9.3 - mandatory
# DIR = DIRection of nomenclature of interest, i.e., the nomenclature reported in the result files, with respect to the nomenclature specified in this config file: f = forward (same as in this file), r = reverse (reverse complement of the one in this file) - mandatory
# SH = SHift of nomenclature of interest with respect to the nomenclatures specified: negative integer = left shift, positive integer = right shift - mandatory
# MISM = max MISMatches allowed for the upstream and downstream flanks (up,down) - optional: defaults to the command line setting
## STR locus info
>D1S1656
chr1:230905361-230905429
FU:87;FD:22;UL:4;STRAND:f;SUB:0.0;DIR:f;SH:0;MISM:4,4
TCTA[+]
CCTA[1]TCTA[+]
CCTA[1]TCTA[+]TCA[1]TCTA[4]
>TPOX
chr2:1493424-1493456
FU:18;FD:24;UL:4;STRAND:f;SUB:0.0;DIR:f;SH:0;MISM:1,3
AATG[+]
>D2S441
chr2:68239078-68239126
FU:55;FD:58;UL:4;STRAND:f;SUB:0.0;DIR:f;SH:0;MISM:1,3;RSU:2,68239054,rs74640515,G,A
TCTA[+]
TCTA[+]TTTA[1]TCTA[+]
>D2S1338
chr2:218879581-218879673
FU:12;FD:40;UL:4;STRAND:f;SUB:0.0;DIR:f;SH:0;MISM:1,2
GGAA[+]GGAC[1]GGAA[+]GGCA[+]
GGAA[+]GGCA[+]
>D3S1358
chr3:45582230-45582294
FU:68;FD:39;UL:4;STRAND:f;SUB:0.0;DIR:f;SH:0;MISM:1,2
TCTA[1]TCTG[+]TCTA[+]
>D4S2408
chr4:31304419-31304455
FU:32;FD:36;UL:4;STRAND:f;SUB:0.0;DIR:f;SH:0;MISM:1,1
ATCT[+]
>FGA
chr4:155508887-155508975
FU:46;FD:55;UL:4;STRAND:f;SUB:0.0;DIR:f;SH:0;MISM:1,2
GGAA[2]GGAG[1]AAAG[+]AGAA[1]AAAA[1]GAAA[3]
GGAA[2]GGAG[1]AAAG[+]AA[1]AAAA[1]GAAA[3]
GGAA[2]GGAG[1]AAAG[3]T[1]AAAG[5]AGAA[1]AAAA[1]GAAA[3]
GGAA[2]GGAG[1]AAAG[5]AAGG[1]AAAG[+]AGAA[1]AAAA[1]GAAA[3]
GGAA[4]GGAG[1]AAAG[3]GAAG[3]AAAG[+]AA[1]AAAA[1]GAAA[4]
GGAA[4]GGAG[1]AAAG[3]GAAG[+]AAAG[+]ACAG[+]AAAG[+]AA[1]AAAA[1]GAAA[4]
>D5S818
chr5:123111249-123111293
FU:30;FD:12;UL:4;STRAND:f;SUB:0.0;DIR:f;SH:0;MISM:3,3;RSU:5,123111246,rs73801920,C,A
ATCT[+]
>CSF1PO
chr5:149455886-149455938
FU:28;FD:38;UL:4;STRAND:f;SUB:0.0;DIR:f;SH:0;MISM:1,1
ATCT[+]
>D6S1043
chr6:92449942-92449990
FU:85;FD:43;UL:4;STRAND:f;SUB:0.0;DIR:f;SH:0;MISM:1,1;RSU:6,92449918,rs577490589,T,A
ATCT[+]
>D7S820
chr7:83789541-83789593
FU:63;FD:47;UL:4;STRAND:f;SUB:0.0;DIR:f;SH:0;MISM:3,2;RSD:7,83789602,rs16887642,G,A
TATC[+]
>D8S1179
chr8:125907106-125907158
FU:25;FD:34;UL:4;STRAND:f;SUB:0.0;DIR:f;SH:0;MISM:1,2
TCTA[+]TCTG[+]TCTA[+]
TCTA[+]
>D9S1122
chr9:79688741-79688789
FU:30;FD:30;UL:4;STRAND:f;SUB:0.0;DIR:f;SH:0;MISM:3,3
TAGA[+]
TAGA[1]TCGA[1]TAGA[+]
>D10S1248
chr10:131092507-131092559
FU:46;FD:51;UL:4;STRAND:f;SUB:0.0;DIR:f;SH:0;MISM:1,2;RSU:10,131092507,rs563636310,T,A
GGAA[+]
>TH01
chr11:2192317-2192345
FU:52;FD:33;UL:4;STRAND:f;SUB:0.0;DIR:f;SH:0;MISM:1,1
AATG[+]
AATG[+]ATG[1]AATG[+]
AATG[1]AACT[1]AATG[8]ATG[1]ATG[3]
>vWA
chr12:6093142-6093210
FU:30;FD:30;UL:4;STRAND:f;SUB:0.0;DIR:f;SH:0;MISM:3,3;RSU:12,6093136,rs75219269,A,G
TAGA[+]CAGA[+]TAGA[1]
TAGA[1]TGGA[1]TAGA[+]CAGA[+]TAGA[1]
TAGA[+]TGGA[1]TAGA[+]CAGA[+]TAGA[+]
TAGA[+]CAGA[+]TAGA[1]CAGA[1]TAGA[1]
TAGA[+]TGGA[1]TAGA[3]CAGA[+]TAGA[1]CAGA[1]TAGA[1]
TAGA[1]TGGA[1]TAGA[1]A[1]TAGA[+]CAGA[+]TAGA[1]
TGGA[1]TAGA[+]TGGA[1]TAGA[+]CAGA[+]TAGA[1]CAGA[1]TAGA[1]
>D12S391
chr12:12449953-12450029
FU:30;FD:30;UL:4;STRAND:f;SUB:0.0;DIR:f;SH:0;MISM:3,3
AGAT[+]AGAC[+]
AGAT[+]AGAC[+]AGAT[1]
AGAT[+]GAT[1]AGAT[+]AGAC[+]
AGGT[+]AGAT[1]AGAC[+]AGAT[1]
AGAT[+]GAT[1]AGAT[+]AGAC[+]AGAT[1]
>D13S317
chr13:82722159-82722203
FU:51;FD:60;UL:4;STRAND:f;SUB:0.0;DIR:f;SH:0;MISM:3,3;RSD:13,82722204,rs9546005,A,T
TATC[+]
>PentaE
chr15:97374244-97374269
FU:30;FD:30;UL:5;STRAND:f;SUB:0.0;DIR:f;SH:0;MISM:3,3
TCTTT[+]
>D16S539
chr16:86386307-86386351
FU:59;FD:58;UL:4;STRAND:f;SUB:0.0;DIR:f;SH:0;MISM:1,2;RSD:16,86386367,rs11642858,A,C
GATA[+]
>D17S1301
chr17:72680993-72681041
FU:43;FD:52;UL:4;STRAND:f;SUB:0.0;DIR:f;SH:0;MISM:1,2
AGAT[+]
>D18S51
chr18:60948899-60948971
FU:29;FD:85;UL:4;STRAND:f;SUB:0.0;DIR:f;SH:0;MISM:1,2
AGAA[+]
>D19S433
chr19:30417141-30417205
FU:42;FD:91;UL:4;STRAND:f;SUB:2.0;DIR:f;SH:0;MISM:8,8
CCTT[+]CCTA[1]CCTT[1]CTTT[1]CCTT[1]
CCTT[+]CTTT[1]CCTT[+]CCTA[1]CCTT[1]CTTT[1]CCTT[1]
CCTT[+]T[1]CCTT[+]CCTA[1]CCTT[1]CTTT[1]CCTT[1]
CCTT[+]CCTA[1]CCTT[1]TT[1]CCTT[1]
CCTT[+]CTTT[1]CCTT[1]
>D20S482
chr20:4506337-4506393
FU:30;FD:30;UL:4;STRAND:f;SUB:0.0;DIR:f;SH:0;MISM:3,3;RSU:20,4506326,rs77560248,C,T
AGAT[+]
>D21S11
chr21:20554290-20554417
FU:60;FD:41;UL:4;STRAND:f;SUB:2.3;DIR:f;SH:0;MISM:1,2
TCTA[+]TCTG[+]TCTA[+]TCA[1]TCTA[+]TCCATA[1]TCTA[+]
TCTA[+]TCTG[+]TCTA[+]TA[1]TCTA[+]TCA[1]TCTA[+]TCCATA[1]TCTA[+]
TCTA[+]TCTG[+]TCTA[+]TA[1]TCTA[+]TCA[1]TCTA[+]TCCATA[1]TCTA[+]TA[1]TCTA[1]
TCTA[+]TCTG[+]TCTA[+]TA[1]TCTA[+]TCA[1]TCTA[+]TCCATA[1]TCA[1]TCTA[+]TA[1]TCTA[1]
>PentaD
chr21:45056085-45056150
FU:30;FD:30;UL:5;STRAND:f;SUB:0.0;DIR:f;SH:0;MISM:3,3;RSD:21,45056154,rs186259515,A,G
AAAGA[+]
>D22S1045
chr22:37536326-37536377
FU:129;FD:41;UL:3;STRAND:f;SUB:0.0;DIR:f;SH:0;MISM:1,1
ATT[+]
ATT[+]ACT[+]ATT[+]
>DXS10135
chrX:9306341-9306440
FU:25;FD:22;UL:4;STRAND:f;SUB:1.3;DIR:f;SH:0;MISM:1,3
AAGA[+]GAAAGGA[1]AAGA[+]AAAG[+]
AAGA[+]GAAAGGA[1]AAGA[+]AAAG[+]
AAGA[+]GAAAGGA[1]AAGA[+]AAGG[+]
AAGA[+]GAAAGGA[1]AAGA[+]AAGG[+]
AAGA[+]GAAAGGA[1]AAGA[+]AAGG[+]
>DXS8378
chrX:9370301-9370341
FU:110;FD:97;UL:4;STRAND:f;SUB:0.0;DIR:f;SH:0;MISM:1,1
ATAG[+]
>DXS7132
chrX:64655526-64655582
FU:48;FD:47;UL:4;STRAND:f;SUB:0.0;DIR:f;SH:0;MISM:1,1
TAGA[+]
>DXS10074
chrX:66977186-66977242
FU:68;FD:89;UL:4;STRAND:f;SUB:0.0;DIR:f;SH:0;MISM:1,3;RSU:X,66977164,rs56195635,C,G
AAGA[+]
AAGA[+]AAGG[+]AAGA[+]
>DXS10103
chrX:133418988-133419068
FU:13;FD:24;UL:4;STRAND:f;SUB:1.0;DIR:f;SH:0;MISM:1,2
TAGA[+]TTGA[1]CAGA[1]TAGA[+]
TAGA[+]CTGA[1]CAGA[1]TAGA[+]
TAGA[+]TTGA[1]CAGA[1]TAGA[+]CAGA[+]TAGA[+]
TAGA[+]CTGA[1]CAGA[1]TAGA[+]CAGA[+]TAGA[+]
>HPRTB
chrX:133615535-133615591
FU:108;FD:54;UL:4;STRAND:f;SUB:1.0;DIR:f;SH:0;MISM:8,8
TCTA[+]
>DXS7423
chrX:149710970-149711038
FU:30;FD:30;UL:4;STRAND:f;SUB:2.0;DIR:f;SH:0;MISM:3,3
TGGA[+]
TGGA[+]N[8]TGGA[+]
>DYS505
chrY:3640830-3640878
FU:81;FD:46;UL:4;STRAND:f;SUB:0.0;DIR:f;SH:0;MISM:1,2
TCCT[+]
TCCT[+]TCTT[+]TCCT[+]
>DYS570
chrY:6861230-6861298
FU:62;FD:41;UL:4;STRAND:f;SUB:0.0;DIR:f;SH:0;MISM:1,1
TTTC[+]
>DYS576
chrY:7053358-7053426
FU:58;FD:66;UL:4;STRAND:f;SUB:0.0;DIR:f;SH:0;MISM:1,1
AAAG[+]
>DYS522
chrY:7415625-7415665
FU:59;FD:35;UL:4;STRAND:f;SUB:0.0;DIR:f;SH:0;MISM:6,2
ATAG[+]
>DYS481
chrY:8426377-8426443
FU:52;FD:26;UL:3;STRAND:f;SUB:0.0;DIR:f;SH:0;MISM:1,1
CTT[+]
>DYS19
chrY:9521988-9522052
FU:30;FD:30;UL:4;STRAND:f;SUB:1.0;DIR:f;SH:0;MISM:3,3
TCTA[+]
TCTA[+]CCTA[1]TCTA[+]
>DYS391
chrY:14102794-14102838
FU:43;FD:57;UL:4;STRAND:f;SUB:0.0;DIR:f;SH:0;MISM:1,2
TCTA[+]
>DYS635
chrY:14379563-14379655
FU:138;FD:45;UL:4;STRAND:f;SUB:0.0;DIR:f;SH:0;MISM:1,1
TAGA[+]TACA[+]
TAGA[+]TACA[+]TAGA[+]TACA[+]TAGA[+]
TAGA[+]TACA[+]TAGA[+]TACA[+]TAGA[+]TACA[+]TAGA[+]
>DYS437
chrY:14466993-14467057
FU:31;FD:124;UL:4;STRAND:f;SUB:0.0;DIR:f;SH:0;MISM:1,2
TCTA[+]
TCTA[+]TCTG[+]TCTA[+]
>DYS439
chrY:14515311-14515363
FU:98;FD:48;UL:4;STRAND:f;SUB:0.0;DIR:f;SH:0;MISM:1,1
GATA[+]
>DYS389I
chrY:14612241-14612289
FU:30;FD:30;UL:4;STRAND:f;SUB:0.0;DIR:f;SH:0;MISM:3,3
TAGA[+]CAGA[3]
TAGA[+]CAGA[2]
>DYS389II
chrY:14612241-14612405
FU:30;FD:30;UL:4;STRAND:f;SUB:12.0;DIR:f;SH:0;MISM:1,3
TAGA[+]CAGA[+]N[48]TAGA[+]CAGA[+]
>DYS438
chrY:14937823-14937873
FU:39;FD:62;UL:5;STRAND:f;SUB:0.0;DIR:f;SH:0;MISM:1,2
TTTTC[+]
>DYS612
chrY:15752607-15752715
FU:30;FD:30;UL:3;STRAND:f;SUB:6.0;DIR:f;SH:0;MISM:3,3
CCT[+]CTT[+]TCT[+]CCT[1]TCT[+]
CCT[+]CTT[+]TCT[+]CCT[1]TAT[1]TCT[+]
CCT[+]CTT[+]TCT[+]CCT[1]TCT[+]CTT[1]TCT[+]
>DYS390
chrY:17274946-17275050
FU:85;FD:29;UL:4;STRAND:f;SUB:2.0;DIR:f;SH:0;MISM:1,2
TAGA[+]CAGA[+]TAGA[+]CAGA[+]TAGA[2]
TAGA[+]CAGA[+]TAGA[+]CAGA[+]TAGA[1]CAGA[1]
>DYS643
chrY:17426011-17426066
FU:73;FD:43;UL:5;STRAND:f;SUB:0.0;DIR:f;SH:0;MISM:1,2
CTTTT[+]
>DYS533
chrY:18393228-18393276
FU:105;FD:54;UL:4;STRAND:f;SUB:0.0;DIR:f;SH:0;MISM:1,1
TATC[+]
>Y-GATA-H4
chrY:18743552-18743600
FU:65;FD:63;UL:4;STRAND:f;SUB:0.0;DIR:f;SH:0;MISM:1,3
TCTA[+]
>DYS385a-b
chrY:20842517-20842573
FU:163;FD:16;UL:4;STRAND:f;SUB:0.0;DIR:f;SH:0;MISM:1,2
TTTC[+]
GAAA[+]
>DYS460
chrY:21050838-21050878
FU:106;FD:81;UL:4;STRAND:f;SUB:0.0;DIR:f;SH:0;MISM:3,3
TATC[+]
>DYS461
chrY:21050695-21050735
FU:15;FD:30;UL:4;STRAND:f;SUB:0.0;DIR:f;SH:0;MISM:1,2
TATC[+]
>DYS549
chrY:21520223-21520275
FU:94;FD:78;UL:4;STRAND:f;SUB:0.0;DIR:f;SH:0;MISM:1,1
GATA[+]
>DYS392
chrY:22633872-22633911
FU:30;FD:30;UL:3;STRAND:f;SUB:0.0;DIR:f;SH:0;MISM:3,3
ATA[+]
>DYS448
chrY:24365069-24365225
FU:30;FD:30;UL:6;STRAND:f;SUB:7.0;DIR:f;SH:0;MISM:3,3
AGAGAT[+]N[42]AGAGAT[+]
>DYF387S1
chrY:25931507-25931647
FU:42;FD:16;UL:4;STRAND:f;SUB:0.0;DIR:f;SH:0;MISM:1,2
AAAG[+]GTAG[+]GAAG[+]AAAG[+]GAAG[+]AAAG[+]
AAAG[+]GTAG[+]GAAG[+]AAAG[+]GAAG[+]AAAG[+]GAAG[+]AAAG[+]
CTTT[+]CTTC[+]CTTT[+]CTTC[+]CTTT[+]CTTC[+]CTAC[+]CTTT[+]
