# Supplementary material for: Sequencing of 231 forensic genetic markers using the MiSeq FGx™ forensic genomics system – an evaluation of the assay and software
Source: Forensic Sci Res. 2018 Apr 9;3(2):111–23. doi: 10.1080/20961790.2018.1446672 (PMC6197110; doi:10.1080/20961790.2018.1446672)
Supplement: Supp_mat_1446672_TFSR.zip [file TFSR_A_1446672_SM7836.zip › Supp_mat_1446672_TFSR/SupplFile2.xlsx]

## Sheet: Suppl File 2
Supplementary File 2. Details of the ForenSeqTM UAS genotype calls that were discordant between duplicates. The software used two read count thresholds for interpretations of sequencing results: the analytical threshold (dark grey area) and the interpretation threshold (light grey area). Read counts for called alleles were marked in blue, sequences predicted to be stutters were marked in brown, s…
Locus	Duplicate 1	Duplicate 2
D9S1122
D9S1122
D9S1122
D17S1301
D17S1301
D20S482
D20S482
D20S482
D21S11
D21S11
DXS10103
DXS10103
DXS10103
DXS10103
DXS10103
DXS10135
DYS392
DYS392
