# Supplementary material for: Sequencing of 231 forensic genetic markers using the MiSeq FGx™ forensic genomics system – an evaluation of the assay and software
Source: Forensic Sci Res. 2018 Apr 9;3(2):111–23. doi: 10.1080/20961790.2018.1446672 (PMC6197110; doi:10.1080/20961790.2018.1446672)
Supplement: Supp_mat_1446672_TFSR.zip [file TFSR_A_1446672_SM7836.zip › Supp_mat_1446672_TFSR/SupplTab1-3.xlsx]

## Sheet: Suppl Table 1
Supplementary Table 1. Number of locus drop-outs observed in samples with various amounts of DNA in the first PCR.
Locus	Amount of DNA (pg)
	1000.0	500.0	250.0	125.0	62.5	31.3	15.6	7.8
Autosomal STRs (n=4)
D1S1656	0	0	4	6	10	11	11	12
TPOX	0	0	0	0	2	2	4	10
D2S441	0	0	0	0	0	1	8	8
D2S1338	0	0	0	0	0	1	5	4
D3S1358	0	0	0	0	0	2	4	5
D4S2408	0	0	0	0	0	5	3	9
FGA	0	0	0	0	0	2	5	8
D5S818	0	0	1	4	7	12	12	12
CSF1PO	0	0	1	1	8	7	12	12
D6S1043	0	0	0	0	0	3	7	5
D7S820	0	0	0	1	6	6	10	11
D8S1179	0	0	0	0	1	2	5	11
D9S1122	0	0	0	0	1	4	6	9
D10S1248	0	0	0	0	1	1	8	9
TH01	0	0	0	0	0	1	3	5
vWA	0	1	3	6	10	12	12	12
D12S391	0	0	0	0	1	2	6	9
D13S317	0	0	0	0	1	7	9	11
PentaE	2	0	1	3	5	6	10	11
D16S539	0	0	0	0	0	2	5	10
D17S1301	0	0	0	1	3	5	12	8
D18S51	0	0	0	1	0	4	12	10
D19S433	0	0	0	0	1	2	7	10
D20S482	0	0	0	0	0	1	2	9
D21S11	0	0	0	0	0	3	11	11
PentaD	0	0	0	1	5	7	9	11
D22S1045	0	0	0	0	1	3	6	7
Y-STRs (n=2)
DYS505	0	0	0	0	1	2	2	5
DYS570	0	0	0	0	2	3	6	4
DYS576	0	0	0	0	0	1	2	5
DYS522	1	1	1	1	3	6	5	6
DYS481	0	0	0	2	3	5	6	6
DYS19	0	0	0	1	2	4	5	6
DYS391	0	0	0	0	0	3	4	5
DYS635	0	0	0	4	4	5	6	6
DYS437	0	0	0	1	5	6	6	6
DYS439	0	0	0	1	1	4	4	4
DYS389I	0	0	0	0	0	1	2	2
DYS389II	0	3	4	4	6	5	6	6
DYS438	0	0	0	0	0	2	1	3
DYS612	0	0	0	0	0	4	4	4
DYS390	0	0	0	0	0	4	2	6
DYS643	0	0	0	0	1	4	3	5
DYS533	0	0	0	0	1	4	3	4
Y-GATA-H4	0	2	1	4	6	5	6	6
DYS385a-b	0	0	0	1	1	4	6	5
DYS460	0	0	0	1	2	5	4	6
DYS549	0	0	0	1	2	3	6	5
DYS392	1	2	0	0	1	3	5	4
DYS448	0	0	0	1	3	3	5	6
DYF387S1	0	0	0	0	0	2	2	4
X-STRs (female samples, n=2)
DXS10135	0	0	0	1	0	0	5	5
DXS8378	0	0	0	0	0	0	1	4
DXS7132	0	0	0	0	0	0	0	2
DXS10074	0	0	0	0	0	0	4	3
DXS10103	0	0	0	4	6	5	6	6
HPRTB	0	0	0	0	0	0	2	4
DXS7423	0	0	0	0	0	0	3	2
X-STRs (male samples, n=2)
DXS10135	0	0	0	0	3	2	2	5
DXS8378	0	0	0	0	0	4	4	3
DXS7132	0	0	0	0	0	3	3	4
DXS10074	0	0	0	0	1	2	5	5
DXS10103	3	3	4	6	6	6	6	6
HPRTB	0	0	0	0	0	3	5	6
DXS7423	0	0	0	0	1	3	3	5
HID-SNPs (n=4)
rs1490413	0	0	0	0	2	1	6	9
rs560681	0	0	0	0	0	4	9	10
rs1294331	1	2	5	5	10	12	12	12
rs10495407	0	0	0	0	4	7	10	11
rs891700	0	0	0	0	0	3	7	10
rs1413212	0	0	0	5	9	11	11	12
rs876724	0	0	0	0	0	1	8	9
rs1109037	0	0	0	0	0	0	1	5
rs993934	0	0	0	0	1	5	9	10
rs12997453	0	0	2	4	9	9	12	11
rs907100	0	2	4	8	10	12	12	12
rs1357617	0	1	4	7	12	12	12	12
rs4364205	0	0	0	0	1	3	8	9
rs2399332	0	0	0	0	0	6	11	12
rs1355366	0	0	1	4	9	9	12	12
rs6444724	0	0	0	0	1	6	8	9
rs2046361	0	0	0	0	3	8	11	12
rs279844	0	0	0	1	2	8	11	12
rs6811238	0	0	1	4	6	9	10	12
rs1979255	0	0	0	0	1	3	8	11
rs717302	0	0	0	4	7	11	12	12
rs159606	0	0	0	1	1	5	9	12
rs13182883	0	0	0	0	2	5	10	10
rs251934	0	0	0	0	0	2	7	9
rs338882	1	3	3	5	11	10	12	12
rs13218440	0	0	1	3	9	10	12	12
rs1336071	1	1	1	7	8	12	12	12
rs214955	0	0	0	1	3	9	12	11
rs727811	0	0	0	6	9	12	12	12
rs6955448	0	0	0	0	3	3	6	8
rs917118	0	0	0	0	1	6	10	11
rs321198	0	1	6	7	9	12	12	12
rs737681	0	0	0	0	0	2	9	10
rs763869	0	0	0	1	5	12	10	12
rs10092491	0	0	2	8	10	12	12	12
rs2056277	0	0	0	1	4	9	10	12
rs4606077	0	0	1	2	6	7	12	12
rs1015250	0	1	0	3	8	12	12	10
rs7041158	5	7	10	11	12	12	12	12
rs1463729	0	0	0	0	1	5	10	8
rs1360288	0	0	0	3	4	8	12	11
rs10776839	0	0	0	1	7	6	10	12
rs826472	0	0	0	2	5	10	11	12
rs735155	0	0	0	0	0	2	8	7
rs3780962	0	0	1	5	6	9	12	12
rs740598	0	0	1	1	6	11	12	12
rs964681	1	0	2	4	10	12	12	12
rs1498553	0	0	1	1	4	9	11	12
rs901398	0	0	0	1	5	7	12	12
rs10488710	0	2	3	6	7	10	12	11
rs2076848	0	0	0	2	5	8	10	12
rs2107612	0	0	0	0	1	7	11	12
rs2269355	0	0	0	1	4	5	11	12
rs2920816	9	10	11	11	12	12	12	12
rs2111980	0	0	0	0	0	7	8	10
rs10773760	0	0	0	0	4	4	11	11
rs1335873	0	0	0	0	1	2	8	11
rs1886510	0	0	0	0	0	7	10	12
rs1058083	0	0	0	0	0	3	10	11
rs354439	0	2	7	7	11	12	12	12
rs1454361	0	0	0	0	0	1	6	9
rs722290	0	0	0	0	2	4	12	12
rs873196	0	0	0	2	3	9	12	11
rs4530059	0	0	0	0	2	4	9	11
rs1821380	0	0	0	0	0	2	9	9
rs8037429	0	0	0	0	0	2	6	9
rs1528460	0	0	0	1	5	7	12	12
rs729172	0	0	0	2	6	8	11	12
rs2342747	1	1	3	7	12	11	12	12
rs430046	0	0	0	0	0	3	6	10
rs1382387	0	0	0	0	0	2	7	7
rs9905977	0	0	0	1	2	8	7	12
rs740910	0	0	0	0	1	5	10	9
rs938283	0	0	0	0	2	4	12	11
rs8078417	0	0	0	0	0	5	9	8
rs1493232	0	0	1	6	10	9	12	12
rs9951171	0	0	0	0	1	5	9	12
rs1736442	5	2	8	10	12	12	12	12
rs1024116	0	0	0	0	1	2	6	10
rs719366	0	2	4	5	9	12	12	12
rs576261	0	0	0	0	0	7	10	10
rs1031825	8	9	12	11	12	12	12	12
rs445251	0	1	2	4	9	12	12	12
rs1005533	0	0	0	0	4	8	10	12
rs1523537	0	0	0	2	4	7	11	12
rs722098	0	0	0	0	1	4	11	12
rs2830795	0	0	0	1	6	8	11	11
rs2831700	0	0	1	6	10	10	8	12
rs914165	0	0	1	3	8	11	12	12
rs221956	0	0	0	0	4	6	12	12
rs733164	0	0	0	1	6	7	12	11
rs987640	0	0	0	0	1	6	10	12
rs2040411	0	0	0	0	0	1	6	6
rs1028528	0	0	0	0	0	3	8	8
Amelogenin
Female samples (n=2)	0	1	1	4	6	6	6	6
Male samples (n=2)	1	2	3	5	6	6	6	6

## Sheet: Suppl Table 2
Supplementary Table 2. Number of allele drop-outs observed in samples with various amounts of DNA in the first PCR.
Locus	Amount of DNA (pg)
	1000.0	500.0	250.0	125.0	62.5	31.3	15.6	7.8
Autosomal STRs (n=4)
D1S1656	2	3	4	5	2	1	1	0
TPOX	0	0	0	0	1	1	1	0
D2S441	0	0	0	0	2	4	3	1
D2S1338	0	0	0	1	1	4	2	4
D3S1358	0	0	0	0	1	3	5	6
D4S2408	0	0	0	0	2	5	8	3
FGA	0	0	0	0	1	2	2	2
D5S818	1	2	1	3	4	0	0	0
CSF1PO	0	0	1	1	1	2	0	0
D6S1043	0	0	0	0	1	1	4	7
D7S820	0	0	0	1	3	3	2	0
D8S1179	0	0	0	1	3	8	4	1
D9S1122	0	0	0	1	0	8	6	3
D10S1248	0	0	0	0	2	4	0	0
TH01	0	0	0	0	0	3	3	4
vWA	2	1	7	3	2	0	0	0
D12S391	0	0	0	1	4	6	4	3
D13S317	0	0	0	2	6	3	2	1
PentaE	0	3	1	1	4	4	1	1
D16S539	0	0	0	0	2	0	2	1
D17S1301	0	0	0	0	2	1	0	2
D18S51	0	0	0	2	6	4	0	2
D19S433	0	0	0	0	4	5	5	2
D20S482	0	0	0	0	0	2	5	0
D21S11	0	0	0	1	6	6	1	1
PentaD	0	0	1	2	3	3	2	1
D22S1045	1	0	0	1	2	2	4	5
Y-STRs (n=2)a
DYS385a-b	1	3	5	3	5	2	0	1
DYF387S1	0	0	0	1	2	0	1	1
X-STR (female samples, n=2)
DXS10135	0	1	0	2	3	4	1	1
DXS8378	0	0	0	0	0	3	2	2
DXS7132	0	0	0	0	1	0	2	3
DXS10074	0	0	0	0	0	1	1	1
DXS10103	1	2	2	1	0	0	0	0
HPRTB	0	0	0	0	0	2	1	0
DXS7423	0	0	0	0	1	4	2	3
HID-SNPs (n=4)
rs1490413	0	0	0	1	2	4	3	3
rs560681	0	0	0	2	5	3	1	2
rs1294331	1	1	0	0	0	0	0	0
rs10495407	0	0	0	0	0	0	0	0
rs891700	0	0	0	0	1	3	3	0
rs1413212	0	0	0	1	1	0	0	0
rs876724	0	0	0	0	0	0	0	0
rs1109037	0	0	0	0	0	2	1	2
rs993934	0	0	0	0	0	1	0	0
rs12997453	0	1	1	2	1	2	0	0
rs907100	2	0	1	1	1	0	0	0
rs1357617	2	3	2	2	0	0	0	0
rs4364205	0	0	0	0	3	3	0	1
rs2399332	0	0	0	0	3	1	0	0
rs1355366	0	1	4	4	2	2	0	0
rs6444724	0	0	0	0	1	1	1	0
rs2046361	0	0	0	1	1	0	0	0
rs279844	0	0	0	1	5	1	0	0
rs6811238	0	0	0	1	2	0	0	0
rs1979255	0	0	0	1	1	2	2	1
rs717302	0	0	1	3	4	0	0	0
rs159606	0	0	0	2	1	0	2	0
rs13182883	0	0	1	2	5	3	1	2
rs251934	0	0	0	1	3	6	3	1
rs338882	2	3	2	2	0	1	0	0
rs13218440	0	1	3	4	2	2	0	0
rs1336071	0	1	3	2	1	0	0	0
rs214955	0	0	0	4	1	2	0	1
rs727811	0	2	5	3	1	0	0	0
rs6955448	0	1	1	2	3	3	3	1
rs917118	0	0	0	1	1	0	0	0
rs321198	2	4	1	2	1	0	0	0
rs737681	0	0	0	1	2	5	3	2
rs763869	0	0	0	3	0	0	0	0
rs10092491	0	3	2	1	0	0	0	0
rs2056277	0	0	0	0	0	0	0	0
rs4606077	0	0	0	4	4	1	0	0
rs1015250	1	0	1	0	0	0	0	0
rs7041158	2	2	1	0	0	0	0	0
rs1463729	0	0	0	0	2	1	0	0
rs1360288	0	0	1	1	3	1	0	1
rs10776839	0	0	0	0	0	0	0	0
rs826472	0	0	0	2	5	1	1	0
rs735155	0	0	0	0	3	4	2	2
rs3780962	0	0	1	1	0	0	0	0
rs740598	0	1	0	5	1	0	0	0
rs964681	0	2	2	2	1	0	0	0
rs1498553	0	1	0	1	1	0	0	0
rs901398	0	0	1	0	1	3	0	0
rs10488710	2	3	3	2	3	1	0	1
rs2076848	0	0	1	1	2	2	1	0
rs2107612	0	0	0	2	4	0	0	0
rs2269355	0	0	0	1	1	3	0	0
rs2920816	0	1	1	0	0	0	0	0
rs2111980	0	0	0	0	2	3	2	1
rs10773760	0	0	0	1	1	2	0	1
rs1335873	0	0	0	1	1	3	2	0
rs1886510	0	0	0	1	1	0	0	0
rs1058083	0	0	0	0	1	3	1	0
rs354439	1	1	0	0	0	0	0	0
rs1454361	0	0	0	0	0	2	3	0
rs722290	0	0	0	6	6	6	0	0
rs873196	0	0	0	4	6	1	0	1
rs4530059	0	0	0	0	1	3	1	0
rs1821380	0	0	0	0	1	7	0	2
rs8037429	0	0	0	0	0	4	2	2
rs1528460	0	0	0	2	1	3	0	0
rs729172	0	0	2	1	0	1	0	0
rs2342747	0	0	1	3	0	1	0	0
rs430046	0	0	0	2	2	3	3	1
rs1382387	0	0	0	0	2	2	2	3
rs9905977	0	0	2	2	5	3	3	0
rs740910	0	0	0	0	0	2	1	0
rs938283	0	0	0	0	0	0	0	0
rs8078417	0	0	0	1	5	5	3	2
rs1493232	2	3	5	1	0	1	0	0
rs9951171	0	0	0	1	1	1	0	0
rs1736442	1	1	2	1	0	0	0	0
rs1024116	0	0	0	0	1	4	2	1
rs719366	0	1	1	0	0	0	0	0
rs576261	0	0	0	2	4	2	2	1
rs1031825	1	1	0	0	0	0	0	0
rs445251	0	1	0	0	0	0	0	0
rs1005533	0	0	1	4	1	1	2	0
rs1523537	0	0	1	2	1	0	0	0
rs722098	0	0	0	0	2	1	1	0
rs2830795	0	0	0	2	2	2	0	0
rs2831700	0	0	0	2	0	2	3	0
rs914165	0	0	0	0	0	0	0	0
rs221956	0	0	0	0	0	0	0	0
rs733164	0	0	1	2	3	2	0	1
rs987640	0	0	0	2	3	1	1	0
rs2040411	0	0	0	0	0	3	2	3
rs1028528	0	0	0	0	0	1	1	0
Amelogenin
Male samples (n=2)	2	1	3	1	0	0	0	0
aTwo different amplicons are generated from each of the loci DYS385a-b and DYF387S1. Allele drop-out refers to drop-out of one of these alleles.

## Sheet: Suppl Table 3
Supplementary Table 3. Number of allele drop-ins observed in samples with various amounts of DNA in the first PCR.a
Locus	Amount of DNA (pg)
	1000.0	500.0	250.0	125.0	62.5	31.3	15.6	7.8
Autosomal STRs (n=4)
D2S1338	0	2	0	2	0	0	0	0
D3S1358	0	1	1	0	0	2	0	0
D4S2408	0	0	0	0	1	0	0	0
FGA	1	0	1	0	0	0	0	0
D6S1043	0	1	0	2	0	1	0	0
D8S1179	0	1	0	2	1	1	0	0
D9S1122	2	1	1	1	0	0	0	0
D10S1248	0	0	0	1	0	0	0	0
TH01	0	0	1	2	0	0	0	0
D17S1301	0	1	1	0	0	0	0	0
D20S482	2	2	1	0	1	0	0	0
D21S11	1	0	0	0	0	1	0	0
D22S1045	0	0	0	0	0	1	0	0
Y-STRs (n=2)
DYS505	0	0	1	0	0	0	0	0
DYS612	0	1	3	1	2	0	0	0
X-STRs (female samples, n=2)
DXS10135	0	0	0	1	0	0	0	0
DXS8378	0	0	0	1	0	0	0	0
DXS7132	0	0	0	0	0	1	0	0
HPRTB	0	0	0	0	0	1	0	0
aOnly markers with drop-in were included. No drop-in was observed in X-STRs in males, in HID-SNPs, or in amelogenin.
